# Supplementary material for: Drainless Uniportal VATS Wedge Resection for Early Non-Small Cell Lung Cancer: Propensity Analysis of the Effect of Polyglycolic Acid Sheet (NeoveilTM)
Source: Diagnostics (Basel). 2024 Nov 18;14(22):2586. doi: 10.3390/diagnostics14222586 (PMC11592700; doi:10.3390/diagnostics14222586)
Supplement: Supplementary file 1 [file diagnostics-14-02586-s001.zip]

Archive with 1 entries (1 files):
- diagnostics-3168347-supplementary.mp4
